# Supplementary material for: Demographic collapse and low genetic diversity of the Irrawaddy dolphin population inhabiting the Mekong River
Source: PLoS One. 2018 Jan 3;13(1):e0189200. doi: 10.1371/journal.pone.0189200 (PMC5751973; doi:10.1371/journal.pone.0189200)
Supplement: S1 Fig — (XLSX) [file pone.0189200.s001.xlsx]

## Sheet: Supporting Table1
Year	Age Class	Sex	Region	Latitude	Longitude	Haplotype
2003	Adult	Female	Chiteal	13.9098	105.962	D
2004	Calf	Male	Chiteal	13.9282	105.958	D
2002	Adult	Unknown	Coastal	11.0741	103.66	E
2009	Adult	Female	Kampong Cham / Kratie	1324405	551026	D
2007	Adult	Female	Kampong Cham / Kratie	1324405	551026	D
2002	Adult	Unknown	Kratie	12.6033	106.023	A
2002	Adult	Male	Kratie	12.6033	106.023	D
2002	Calf	Female	Kratie	12.6033	106.023	D
2003	Calf	Unknown	Kratie	12.4175	106.021	A
2003	Calf	Unknown	Kratie	12.9617	105.993	R
2003	Calf	Male	Kratie	13.0765	106.006	D
2003	Adult	Female	Kratie	12.4152	106.045	D
2003	Adult	Female	Kratie	12.488	106.003	D
2003	Foetus	Unknown	Kratie	12.488	106.003	D
2003	Calf	Unknown	Kratie	12.2842	105.895	D
2003	Adult	Unknown	Kratie	12.6063	106.009	D
2004	Calf	Male	Kratie	12.5242	106.005	A
2004	Calf	Male	Kratie	12.7563	105.975	D
2004	Adult	Unknown	Kratie	12.2787	105.859	D
2004	Adult	Female	Kratie	12.9301	105.989	D
2004	Calf	Female	Kratie	12.607	106.017	D
2004	Adult	Female	Kratie	12.6854	106.009	D
2004	Calf	Unknown	Kratie	13.0959	106.003	D
2004	Adult	Unknown	Kratie	12.6078	106.009	D
2004	Calf	Female	Kratie	12.5378	106.004	D
2004	Calf	Female	Kratie	12.7577	105.973	D
2004	Calf	Male	Kratie	12.7037	105.995	D
2004	Calf	Male	Kratie	12.7797	105.959	D
2005	Calf	Female	Kratie	12.872	105.957	D
2005	Calf	Female	Kratie	12.8362	105.947	D
2005	Calf	Female	Kratie	12.7764	105.969	D
2005	Calf	Female	Kratie	12.7979	105.949	D
2005	Calf	Female	Kratie	12.5383	106.004	D
2005	Adult	Male	Kratie	12.7557	105.976	D
2006	Calf	Male	Kratie	12.6075	106.009	D
2007	Calf	Female	Kratie	1427947	605772	D
2007	Calf	Female	Kratie	1387718	609994	D
2007	Calf	Female	Kratie	1393720	610677	D
2008	Calf	Female	Kratie	1386113	608273	D
2008	Calf	Male	Kratie	1408932	604886	D
2008	Juvenile	Female	Kratie	Unknown	Unknown	D
2008	Adult	Female	Kratie	1399311	609042	D
2008	Adult	Male	Kratie	1414386	603130	D
2009	Adult	Male	Kratie	1389902	611213	C
2009	Juvenile	Female	Kratie	1441788	608330	D
2009	Calf	Male	Kratie	1413732	601937	D
2009	Adult	Female	Kratie	1355881	608134	D
2005	Adult	Female	Mondulkiri / Stung Teng	13.2253	107.377	D
2000	Adult	Unknown	Stung Treng	13.2511	105.968	B
2001	Adult	Male	Stung Treng	13.2764	105.971	D
2003	Calf	Unknown	Stung Treng	13.2429	105.97	D
2003	Adult	Unknown	Stung Treng	13.459	105.949	D
2003	Adult	Unknown	Stung Treng	13.2281	105.969	D
2005	Adult	Male	Stung Treng	13.242	105.968	D
2005	Calf	Male	Stung Treng	13.3158	105.925	D
2005	Calf	Male	Stung Treng	13.2343	105.976	D
2007	Calf	Female	Stung Treng	1458856	608918	D
2007	Calf	Male	Stung Treng	1460023	609102	D
2007	Calf	Male	Stung Treng	1464954	604925	D
2007	Calf	Female	Stung Treng	1467109	601017	D

## Sheet: Supporting Table 2
Locus	observed			IAM				TPM				SMM
	n	ko	He	Heq	S.D.	DH/sd	Prob	Heq	S.D.	DH/sd	Prob	Heq	S.D.	DH/sd	Prob
117	82	2	0.503	0.198	0.167	1.825	0.023	0.227	0.166	1.668	0.038	0.237	0.165	1.61	0.031
105	80	4	0.568	0.445	0.167	0.739	0.279	0.562	0.127	0.048	0.422	0.589	0.11	-0.184	0.343
MK6	86	2	0.276	0.195	0.17	0.476	0.333	0.224	0.169	0.306	0.403	0.234	0.168	0.25	0.405
F10	76	3	0.342	0.342	0.18	0.001	0.485	0.435	0.149	-0.621	0.269	0.466	0.134	-0.926	0.181
MK9	84	3	0.33	0.339	0.184	-0.047	0.476	0.442	0.151	-0.738	0.231	0.461	0.135	-0.971	0.177
MK5	86	6	0.379	0.59	0.138	-1.53	0.086	0.698	0.079	-4.028	0.004	0.727	0.066	-5.299	0.003
162	64	4	0.462	0.467	0.165	-0.031	0.431	0.573	0.117	-0.951	0.157	0.607	0.095	-1.532	0.081
MK3	84	4	0.683	0.444	0.169	1.409	0.046	0.561	0.125	0.977	0.137	0.595	0.105	0.844	0.195
153	44	2	0.359	0.22	0.161	0.865	0.26	0.267	0.163	0.565	0.37	0.261	0.164	0.602	0.358
142	48	4	0.599	0.485	0.166	0.687	0.316	0.584	0.114	0.132	0.472	0.612	0.099	-0.133	0.379

## Sheet: Supporting Table 3
Run parameters and results for MsVAR 0.4 run
	R	95% HDR		Tf	95 % HDR		θ, r, tf	Upper/ Lower bounds
run 1	-1.2	-2.802	0	0.4	-0.712	2.676	0.1, 0.1, 0.1	-5, 5
run2	-1.2	-2.963	0.163	0.4	-3.398	-0.641	10, 0.1, 10	-5, 5
run3	-1.2	-2.974	0.5	0.3	-4.8	0.42	1, 1, 1	-5, 5
run4	-1.2	-2.923	0.19	0.3	-2.2	0.6	0.1, 10, 0.1	-5, 5
run5	-1.2	-2.581	0.02	0.3	-0.6	1.7	10, 10, 10	-5, 5
average	-1.2	-2.8486	0.1746	0.34	-2.342	0.951

## Sheet: Supporting Table 4
Results for MsVAR 1.3 runs
MSVAR13	N1	95% HDR		N0	95% HDR		T	95% HDR
run 1	3.2	1.727	4.73	1.87	-0.422	3.127	3.84	0.692	6.12
run 2	3.17	1.565	4.99	1.91	1.045	3.13	3.93	1.265	6.26
run 3	3.14	1.475	5.041	1.93	-0.226	3.25	3.89	0.925	6.2
run 4	3.16	1.529	4.864	1.85	0.0295	3.074	3.79	0.868	6.129
average	3.1675	1.574	4.90625	1.89	0.106625	3.14525	3.8625	0.9375	6.17725
